# Supplementary material for: Simultaneous Improvement in the Thermostability and Catalytic Activity of Epoxidase Lsd18 for the Synthesis of Lasalocid A
Source: Int J Mol Sci. 2023 Nov 27;24(23):16795. doi: 10.3390/ijms242316795 (PMC10706071; doi:10.3390/ijms242316795)
Supplement: Supplementary file 1 [file ijms-24-16795-s001.zip]

Archive with 1 entries (1 files):
- ijms-2717386-supplementary-highlight.pdf
